# Supplementary material for: Implication of transcription factor FOXD2 dysfunction in syndromic congenital anomalies of the kidney and urinary tract (CAKUT)
Source: Kidney Int. 2024 Apr;105(4):844–64. doi: 10.1016/j.kint.2023.11.032 (PMC10957342; doi:10.1016/j.kint.2023.11.032)
Supplement: Supplementary File (Excel) [file mmc3.xlsx]

## Sheet: Sheet1
Supplementary table 5: Summary statistics of fine-mapped UACR-associated variants at FOXD2 locus in UK Biobank and CKDGen Consortium
Credible_set_ID	RSID	chr	position	coded_all	noncoded_all	AF_coded_all	beta	SE	Pval	N	PIP	AF_coded_all_CKDGen_wo_UKB	beta_CKDGen_wo_UKB	SE_CKDGen_wo_UKB	Pval_CKDGen_wo_UKB	N_CKDGen_wo_UKB
1	rs1337526	1	47965130	A	G	0.19879	-0.0279047	0.00267036	1.5e-25	436392	0.286535	0.2453	-0.0245	0.0049	6.438e-07	127696
1	rs10157710	1	47961691	C	T	0.197719	-0.0277773	0.002676	3.1e-25	436392	0.152712	0.2323	-0.0209	0.005	2.604e-05	126931
1	rs10158500	1	47961779	T	C	0.197687	-0.0277353	0.00267562	3.5e-25	436392	0.135511	0.2321	-0.0216	0.005	1.317e-05	127781
1	rs6588402	1	47964541	G	A	0.19783	-0.027632	0.00267465	5.1e-25	436392	0.100348	0.2292	-0.0229	0.005	4.707e-06	126788
1	rs4430377	1	47964842	T	C	0.197848	-0.0275771	0.0026745	6.3e-25	436392	0.0904011	0.2299	-0.0233	0.005	2.874e-06	127819
1	rs6588401	1	47963973	G	A	0.197849	-0.0275931	0.00267471	5.9e-25	436392	0.0873224	0.2297	-0.0232	0.005	3.378e-06	127845
1	rs6588403	1	47964982	C	T	0.197842	-0.0275876	0.00267449	6e-25	436392	0.0862964	0.2295	-0.0234	0.005	2.694e-06	127715
1	rs7532110	1	47961964	T	A	0.198572	-0.0275182	0.00267317	7.5e-25	436392	0.0653312	0.241	-0.0222	0.0049	7.356e-06	127835
2	rs17453832	1	47961174	C	T	0.476972	0.0203578	0.00251893	6.4e-16	436392	0.435851	0.3096	0.0291	0.0082	0.0003926	55712
2	rs55668525	1	47956731	T	G	0.191115	0.020865	0.00271594	1.6e-14	436392	0.0526053	0.1697	0.0284	0.0055	2.011e-07	127731
2	rs1013176	1	47972418	C	G	0.188978	0.020839	0.00272289	2e-14	436392	0.0486119	0.1674	0.0258	0.0058	9.877e-06	114104
2	rs7543243	1	47973234	T	C	0.189069	0.0207451	0.00272234	2.5e-14	436392	0.0413197	0.1738	0.0251	0.0058	1.329e-05	113170
2	rs28493519	1	47960978	A	G	0.1891	0.0207311	0.0027251	2.8e-14	436392	0.0382592	0.1689	0.0259	0.0058	8.841e-06	114104
2	rs17103342	1	47966860	T	C	0.18912	0.0207005	0.0027227	2.9e-14	436392	0.0376366	0.1741	0.026	0.0057	5.738e-06	114104
2	rs72904554	1	47958502	T	C	0.189068	0.0206983	0.00272657	3.2e-14	436392	0.03605	0.1689	0.0278	0.0055	3.721e-07	127678
2	rs72904553	1	47958448	T	C	0.189046	0.020694	0.00272651	3.2e-14	436392	0.0359273	0.1691	0.0276	0.0055	4.602e-07	127716
2	rs60503680	1	47993351	G	T	0.184206	0.0204825	0.00274764	9e-14	436392	0.0338123	0.1655	0.0271	0.0056	1.06e-06	127744
2	rs2102437	1	47992260	T	C	0.184438	0.0203826	0.00274664	1.2e-13	436392	0.0273413	0.1673	0.0273	0.0055	7.686e-07	126768
2	rs59865928	1	47979224	T	C	0.184855	0.020351	0.00274658	1.3e-13	436392	0.0258773	0.1645	0.0243	0.0059	3.666e-05	114104
2	rs822886	1	47981663	C	T	0.192707	0.0189083	0.00270167	2.6e-12	436392	0.0224715	0.1743	0.0265	0.0054	7.416e-07	126931
2	rs578335	1	47985114	T	C	0.185117	0.0201075	0.00274098	2.2e-13	436392	0.0194334	0.1705	0.0276	0.0054	3.643e-07	127728
2	rs11585530	1	47981523	C	T	0.185083	0.0201485	0.00274364	2.1e-13	436392	0.0193136	0.1702	0.0276	0.0054	3.759e-07	127753
2	rs17103383	1	47993130	G	A	0.192781	0.0187703	0.00270184	3.7e-12	436392	0.0192462	0.1938	0.0243	0.0053	4.061e-06	127759
2	rs471608	1	47984692	G	T	0.18515	0.0201042	0.00274052	2.2e-13	436392	0.0190604	0.1704	0.0276	0.0054	3.873e-07	127729
2	rs635710	1	47984920	C	T	0.185116	0.0201043	0.00274075	2.2e-13	436392	0.0189574	0.1704	0.0276	0.0054	3.668e-07	127728
2	rs6688849	1	47996204	G	A	0.185563	0.0201153	0.00274226	2.2e-13	436392	0.0185573	0.1719	0.0271	0.0055	6.924e-07	127743
2	rs478526	1	47991951	T	G	0.193004	0.0187341	0.00270065	4e-12	436392	0.0179122	0.202	0.0227	0.0053	1.564e-05	127761
2	rs1024108	1	47990749	A	G	0.192826	0.0187342	0.00270119	4e-12	436392	0.0177667	0.1938	0.0243	0.0053	4.28e-06	126931
2	rs11799997	1	47989490	G	C	0.193365	0.0186573	0.00269847	4.7e-12	436392	0.0163449	0.1938	0.0244	0.0053	3.759e-06	127862
chr: chromosome; coded_all: coded (effect) allele; noncoded_all: noncoded allele; AF_coded_all: frequency of coded (effect) allele; SE: standard error; PIP: posterior inclusion probability.
Columns ending with CKDGen_wo_UKB are the corresponding ones from CKDGen Consortium.
